# Supplementary material for: Improved Catalytic Activity of Spherical Nucleic Acid Enzymes by Hybridization Chain Reaction and Its Application for Sensitive Analysis of Aflatoxin B1
Source: Sensors (Basel). 2024 Apr 5;24(7):2325. doi: 10.3390/s24072325 (PMC11014268; doi:10.3390/s24072325)
Supplement: Supplementary file 1 [file sensors-24-02325-s001.zip]

Archive with 1 entries (1 files):
- sensors-2912118-supplementary.pdf
